# Supplementary material for: Independent Mutations in the LRP2 Gene Mediating Telescope Eyes and Celestial Eyes in Goldfish
Source: Int J Mol Sci. 2025 Oct 31;26(21):10625. doi: 10.3390/ijms262110625 (PMC12608239; doi:10.3390/ijms262110625)
Supplement: Supplementary file 1 [file ijms-26-10625-s001.zip]

Archive with 1 entries (1 files):
- ijms-3914209-supplementary.pdf
